# Supplementary material for: Hydrogels with tunable mechanical plasticity regulate endothelial cell outgrowth in vasculogenesis and angiogenesis
Source: Nat Commun. 2023 Dec 14;14:8307. doi: 10.1038/s41467-023-43768-0 (PMC10721650; doi:10.1038/s41467-023-43768-0)
Supplement: Supplementary file 4 — Source Data [file 41467_2023_43768_MOESM4_ESM.zip]

Archive with 7 entries (6 files):
- source data/
- source data/.DS_Store
- __MACOSX/source data/._.DS_Store
- source data/Western original blots.tif
- __MACOSX/source data/._Western original blots.tif
- source data/data summary.xlsx
- __MACOSX/source data/._data summary.xlsx
