# Supplementary material for: Hydrogels with tunable mechanical plasticity regulate endothelial cell outgrowth in vasculogenesis and angiogenesis
Source: Nat Commun. 2023 Dec 14;14:8307. doi: 10.1038/s41467-023-43768-0 (PMC10721650; doi:10.1038/s41467-023-43768-0)
Supplement: Supplementary file 4 — Source Data [file 41467_2023_43768_MOESM4_ESM.zip › source data/data summary.xlsx]

## Sheet: Fig. 1c
	Brain	Fat	Liver	Lung	Kidney	Muscle
Permanent strain (%)	65.0909	81.1189	44.3051	32	87.3134	55.7658
	65.0909	67.1662	38.4667	30	86.5248	16.744
	62.7615	70.1987	38.5088	33.6	83.25	8.4772

## Sheet: Fig.1f
	HP	MP	LP
G' （Pa)	88.682	108.53	105.36
	100.83	112.92	106.99
	101.97	86.937	87.476

## Sheet: Fig.1h
	HP	MP	LP
Permanent Strain (%)	45.4798	23.7785	12.1636
	45.8333	29.6218	7.54717
	50.9066	28.8406	16.9231

## Sheet: Fig. 2c
	HP	MP	LP
Circularity	0.55	0.61	0.87
	0.53	0.81	0.89
	0.69	0.61	0.92
	0.51	0.82	0.94
	0.65	0.81	0.92
	0.61	0.77	0.91
	0.41	0.82	0.87
	0.42	0.79	0.97
	0.64	0.84	0.84
	0.68	0.81	0.73
	0.67	0.75	0.92
	0.91	0.73	0.93
	0.72	0.78	0.73
	0.84	0.84	0.85
	0.51	0.75	0.7
	0.49		0.87
	0.9

## Sheet: Fig. 2d
	HP	MP	LP
Mean tube thickness (um)	5.74444	8.86286	4.32
	5.48833	13.746	4.7
	4.26833	9.85	4.7225
	7.47667	15.0433
	3.3075	9.23667
	4.584	9.358
	10.4673	15.2771

## Sheet: Fig. 2e
	Master tube length(um)
	HP			MP			LP
24 h	1853.95	1246.36	1798	608.685	820.105	960.69	177.63	163.37	204.29
48 h	2046.78	2148.14	2203.32	1102.83	692.695	1032.14	288.3	100.75	375.565
72 h	2490.23	2511.62	2466.82	1479.47	1291.77	841.34	473.99	407.495	804.295

## Sheet: Fig. 2f
	Number of master junction
	HP			MP			LP
24 h	55	44	62	58	29	64	7	7	9
48 h	84	94	88	45	32	41	8	9	6
72 h	101	105	105	61	51	37	23	14	30

## Sheet: Fig. 2g
	Vessel area (μm2)
	HP			MP			LP
24 h	2257.32	4230.01	4243.9	4429.42	4513.14	1839.43	914.54	1426.72	1251.61
48 h	4212.21	3440.31	3779.93	2851.07	3949.04	4181.6	2080.04	644.57	830.52
72 h	7733.14	5211.33	6728.92	6318.07	2003.13	2690.34	1661.76	880.56	2703.53

## Sheet: Fig. 3b
	HP	MP	LP
Integrin β1 intensity (arb. units)	2.76163	1.27903	0.850453
	2.91364	1.39488	1.01385
	2.93842	1.41765	1.17992
	2.97859	1.18929	1.17054
	2.74422	1.29577	1.25626
	3.18552	1.3326	1.06139
	3.03886	1.56765	1.06072
	3.29132	1.14242	0.804247
	2.96654	1.1317	0.97032
	2.60962	1.21206	0.828355
	2.87346	1.63059	0.713845
	2.55203	1.67211	0.805587
	3.06967	1.48528	1.14376
	2.919	1.60983	1.04264
	3.17413	1.59242	0.845766
	2.75493	1.65202	1.04666
	2.80382	1.6614	0.905364
	2.50515	1.53483	0.966302
	2.76431	0.741301	1.04867
	2.31765		1.1913
	2.87212		1.04532
	2.86409		1.0701
	2.09466		1.04934
	1.94198		0.997106
	2.50515		1.2288
	2.19243		1.01318
	2.21118		0.922775
			0.767417

## Sheet: Fig. 3d
	HP	MP	LP
Integrin β1 Relative protein	2.11263	1.91403	0.557763
	2.17759	1.38393	0.7644
	1.81892	1.18555	1.51824
	2.30455	1.12152	1.1596

[truncated: 41 more sheets: Fig.3f, Fig. 3h, Fig. 3i, Fig. 3k, Fig. 3l, Fig. 3n, Fig. 4b, Fig. 4d, Fig. 4f, Fig. 4g, Fig. 4k, Fig. 4l, Fig. 4m, Fig. 5c, Fig. 5d, Fig. 5e, Fig. 5f, Fig. 5h, Fig. 5i, Fig. 5l …]
